# Supplementary material for: Prevalence of Sensitive Terms in Clinical Notes Using Natural Language Processing Techniques: Observational Study
Source: JMIR Med Inform. 2022 Jun 10;10(6):e38482. doi: 10.2196/38482 (PMC9233261; doi:10.2196/38482)
Supplement: Multimedia Appendix 1 [file medinform_v10i6e38482_app1.xlsx]

## Sheet: Sheet1
Expanded Keyword	Final Category	Expanded Keyword	Final Category
*abuse	Home Environment	ingest pills	Substance Abuse
*alcohol	Substance Abuse	ingesting pills	Substance Abuse
*anxiety	Mental Health	inhalent	Substance Abuse
*bipolar	Mental Health	injurious behaviors	Mental Health
*conflict	Home Environment	intent commit suicide	Mental Health
*cps	Home Environment	intent harm	Mental Health
*depression	Mental Health	intent kill	Mental Health
*domestic violence	Mental Health	intercourse	Reproductive Health
*drug	Substance Abuse	intercourse consensual	Reproductive Health
*gender identity	Reproductive Health	interpersonal conflict	Home Environment
*marijuana	Substance Abuse	interpersonal conflicts	Home Environment
*partner	Reproductive Health	intimacy	Reproductive Health
*psychosocial	Home Environment	intimate relationship	Reproductive Health
*safe	Home Environment	intimidation	Home Environment
*safety	Home Environment	intrusive thoughts	Mental Health
*self-harm	Mental Health	involvement alcohol/substance abuse	Substance Abuse
*self-injury	Mental Health	ivda sexually active	Reproductive Health
*sex	Reproductive Health	jump window	Mental Health
*sexually active	Reproductive Health	jumping cliff	Mental Health
*std	Reproductive Health	jumping window	Mental Health
*sti	Reproductive Health	k2	Substance Abuse
*stressor	Mental Health	kill	Mental Health
*substance	Substance Abuse	killing	Mental Health
*suicidal	Mental Health	kitchen knives	Home Environment
*suicide	Mental Health	knifes	Home Environment
*tobacco	Substance Abuse	knives guns	Home Environment
*trauma	Mental Health	knives locked	Home Environment
*violence		legal stressors	Home Environment
'+alcohol	Substance Abuse	legal stressors denied	Home Environment
+chlamydia	Reproductive Health	lesbian	Reproductive Health
+depression	Mental Health	lethal items	Home Environment
+etoh	Substance Abuse	lethal means	Home Environment
+marijuana	Substance Abuse	lethal weapons	Home Environment
'+mj	Substance Abuse	lethality	Home Environment
+sa	Reproductive Health	lifetime partners	Reproductive Health
+sexually active	Reproductive Health	lifetime partners contraception-condoms	Reproductive Health
+si	Mental Health	liquor	Substance Abuse
+tob	Substance Abuse	losing virginity	Reproductive Health
'+tobacco	Substance Abuse	loss/grief	Mental Health
1ppd	Substance Abuse	lost virginity	Reproductive Health
abus	Home Environment	lsa	Mental Health
abus e	Home Environment	lsd	Substance Abuse
abuse-	Home Environment	mairjuana	Substance Abuse
abuse allegations	Home Environment	major depressive d/o	Mental Health
abuse mistreatment	Home Environment	major stressor	Mental Health
abuse neglect	Home Environment	maltreatment	Mental Health
abuse neglect allegations	Home Environment	marajuana	Substance Abuse
abuse perpetrated	Home Environment	mariajuana	Substance Abuse
abuse perpetrated biological	Home Environment	marihuana	Substance Abuse
abuse substantiated	Home Environment	marijauna	Substance Abuse
abuse/assault	Home Environment	marijuana-	Substance Abuse
abuse/child welfare concern	Home Environment	marijuana cigarettes	Substance Abuse
abuse/domestic violence	Home Environment	marijuana cocaine	Substance Abuse
abuse/dv	Home Environment	marijuana smoked	Substance Abuse
abuse/mistreatment	Home Environment	marijuana usage	Substance Abuse
abuse/neglect	Home Environment	marijuanna	Substance Abuse
abuse/trauma	Home Environment	marijuna	Substance Abuse
abusing substances	Substance Abuse	marjuana	Substance Abuse
abusive relationship	Home Environment	mdd gad	Mental Health
adjustment d/o	Mental Health	mdd odd	Mental Health
admits unprotected sex	Reproductive Health	mdd psychotic features	Mental Health
ah/vh	Mental Health	mdd ptsd	Mental Health
alchohol	Substance Abuse	mdma	Substance Abuse
alchol	Substance Abuse	methamphetamine	Substance Abuse
alcohol-	Substance Abuse	methamphetamines	Substance Abuse
alcohol cocaine marijuana	Substance Abuse	miscarriage	Reproductive Health
alcohol drug	Substance Abuse	miscarriages	Reproductive Health
alcohol illicit drug	Substance Abuse	mistreatment	Home Environment
alcohol marijuana cocaine	Substance Abuse	molestation	Home Environment
alcohol/drug	Substance Abuse	molested	Home Environment
alcohol/drug/tobacco	Substance Abuse	monogamous	Reproductive Health
alcohol/substance	Substance Abuse	monogamous partner	Reproductive Health
alcohol/substance abuse	Substance Abuse	monogamous relationship	Reproductive Health
alcoholic	Substance Abuse	monogomous	Reproductive Health
alcoholic beverages	Substance Abuse	mood	Mental Health
alcoholism	Mental Health	mood dysregulation	Mental Health
allegations	Home Environment	mood/behavioral	Mental Health
allegations neglect	Home Environment	mother-depression	Home Environment
allegations sexual abuse	Home Environment	multiple traumas	Home Environment
alleged abuse	Home Environment	neglect	Home Environment
alleged assault	Home Environment	nightmares flashbacks	Mental Health
alleged neglect	Home Environment	non-consensual sex	Reproductive Health
allegedly raped	Home Environment	nxiety	Mental Health
anal intercourse	Reproductive Health	obsessional features	Mental Health
anal penetration	Reproductive Health	obsessive thinking	Mental Health
anxeity	Mental Health	obsessive thoughts	Mental Health
anxi ety	Mental Health	ocd	Mental Health
anxie ty	Mental Health	ocd gad	Mental Health
anxiet y	Mental Health	ocd odd	Mental Health
anxieties	Mental Health	ocd ptsd	Mental Health
anxiety-	Mental Health	odd	Mental Health
anxiety 4az	Mental Health	odd ptsd	Mental Health
anxiety/depression	Mental Health	opiate	Substance Abuse
anxiety/fear	Mental Health	opiate thc	Substance Abuse
anxiety/mood	Mental Health	oppositional	Mental Health
anxiety/ocd	Mental Health	oppositional behaviors	Home Environment
anxiety/panic	Mental Health	oral-genital contact	Reproductive Health
anxiety/possible	Mental Health	oro-genital contact	Reproductive Health
anxiety/stress	Mental Health	overdose	Substance Abuse
anxiety/worry	Mental Health	overdosing pills	Substance Abuse
anxiety-related	Mental Health	panic	Mental Health
anxiousness	Mental Health	panic attacks	Mental Health
aod	Substance Abuse	panic d/o	Mental Health
arrests	Home Environment	paranoia	Mental Health
arrests incarcerations	Home Environment	paranoid schizophrenia	Mental Health
arrests/incarcerations	Home Environment	paranoid schizophrenic	Mental Health
asexual	Reproductive Health	parent's divorce	Home Environment
assault	Home Environment	parnter	Reproductive Health
assaults	Home Environment	partener	Reproductive Health
assualt	Home Environment	parter	Reproductive Health
attracted females	Reproductive Health	partner-	Reproductive Health
attracted girls	Reproductive Health	partner hiv'+	Reproductive Health
attracted males	Reproductive Health	partner monogamous	Reproductive Health
auditory/visual hallucinations	Mental Health	partner unprotected	Reproductive Health
axiety	Mental Health	partners	Reproductive Health
barbiturate	Substance Abuse	partners-	Reproductive Health
bath salts	Substance Abuse	partner's	Reproductive Health
beer	Substance Abuse	partners contraception-condoms	Reproductive Health
beer wine	Substance Abuse	partners lifetime	Reproductive Health
benzodiazepine opiate	Substance Abuse	pdd odd	Mental Health
bi polar	Mental Health	peer/significan involvement substances	Substance Abuse
bi polar disorder	Mental Health	percocet heroin	Substance Abuse
binge drinking	Substance Abuse	periods abstinence	Reproductive Health
biploar	Mental Health	perpetrating	Home Environment
bipolar-	Mental Health	perpetration	Home Environment
bi-polar	Mental Health	physcial abuse	Home Environment
bipolar affective d/o	Mental Health	physical/sexual abuse	Home Environment
bipolar borderline personality	Mental Health	physically abusing	Home Environment
bipolar d/o	Mental Health	physically abusive	Home Environment
bi-polar d/o	Mental Health	pid	Reproductive Health
bipolar d/o schizophrenia	Mental Health	polydrug	Substance Abuse
bipolar disorder	Mental Health	poly-drug	Substance Abuse
bi-polar disorder	Mental Health	polysubstance	Substance Abuse
bipolar disorder schizophrenia	Mental Health	preg	Reproductive Health
bipolar schizophrenia	Mental Health	preganacy	Reproductive Health
bipolar schizophrenic	Mental Health	preganancy	Reproductive Health
bipolar/depression	Mental Health	pregancy	Reproductive Health
bipolar/schizophrenia	Mental Health	preganncy	Reproductive Health
bisexual	Reproductive Health	pregnacy	Reproductive Health
black milds	Substance Abuse	pregnanacy	Reproductive Health
borderline personality	Mental Health	pregnancies	Reproductive Health
borderline personality disorder	Mental Health	pregnancy	Reproductive Health
boyfriend	Reproductive Health	pregnancy-	Reproductive Health
boyfriend-	Reproductive Health	pregnant	Reproductive Health
boyfriends	Reproductive Health	pregnany	Reproductive Health
breakup boyfriend	Mental Health	prenancy	Reproductive Health
break-up boyfriend	Mental Health	prenatal vitamins pregnancy	Reproductive Health
breakup girlfriend	Mental Health	prior cps involvement	Home Environment
bulimia nervosa	Mental Health	promiscuity	Reproductive Health
bullying	Home Environment	ptsd	Mental Health
bullying/teasing	Home Environment	ptsd gad	Mental Health
bv	Reproductive Health	ptsd mdd	Mental Health
bv yeast infection	Reproductive Health	ptsd odd	Mental Health
canabis	Substance Abuse	punching walls	Home Environment
cannabis	Substance Abuse	purging	Mental Health
cannibis	Substance Abuse	r/o mdd	Mental Health
cervicitis	Reproductive Health	rape	Reproductive Health
chalmydia	Reproductive Health	raped	Reproductive Health
chemical substance	Substance Abuse	recreational drugs	Substance Abuse
chlamydia	Reproductive Health	reinfection	Reproductive Health
chlamydia-	Reproductive Health	relationship ex-boyfriend	Home Environment
chlamydia gc	Reproductive Health	resentment towards	Mental Health
chlamydia gonorrhea	Reproductive Health	restricting purging	Mental Health
chlamydia gonorrhea trichomonas	Reproductive Health	risky behaviors	Substance Abuse
chlamydia trich	Reproductive Health	romantic interest	Reproductive Health
chlamydia trichomonas	Reproductive Health	romantic relationship	Reproductive Health
chlamydial infection	Reproductive Health	romantic relationships	Reproductive Health
chlaymdia	Reproductive Health	rpr hiv	Reproductive Health
cig/day	Substance Abuse	rpr/hiv	Reproductive Health
cigarette	Substance Abuse	s/i	Mental Health
cigarette smoker	Substance Abuse	sadness	Mental Health
cigarettes	Substance Abuse	sadness anger	Mental Health
cigarettes marijuana	Substance Abuse	sadness guilt	Mental Health
cigarettes/day	Substance Abuse	schizoaffective	Mental Health
clamydia	Reproductive Health	schizoaffective d/o	Mental Health
cocaine	Substance Abuse	schizoaffective disorder	Mental Health
cocaine crack	Substance Abuse	schizophrenia	Mental Health
cocaine heroin	Substance Abuse	schizophrenia bipolar	Mental Health
cocaine heroine	Substance Abuse	schizophrenia bipolar disorder	Mental Health
cocaine marijuana	Substance Abuse	schizophrenic	Mental Health
cocaine methamphetamine	Substance Abuse	screened stds	Reproductive Health
cocaine opiate	Substance Abuse	screened stis	Reproductive Health
cocaine thc	Substance Abuse	self harm	Mental Health
coitarche	Reproductive Health	self harm/cutting	Mental Health
commit suicide	Mental Health	self harming	Mental Health
committing suicide	Mental Health	self injurious	Mental Health
conception	Reproductive Health	self injurious behaviors	Mental Health
condom broke	Reproductive Health	self injurious ideations	Mental Health
conduct d/o	Mental Health	self mutilating	Mental Health
conf lict	Home Environment	self mutilation	Mental Health
conflict-	Home Environment	self-care	Mental Health
conflict exists	Home Environment	self-cutting	Mental Health
conflicted relationship	Home Environment	self-harm ideation	Mental Health
conflicts	Home Environment	self-harm urges	Mental Health
conflicts peers	Home Environment	self-harm/suicidal	Mental Health
conflictual	Home Environment	self-harming	Mental Health
conflictual relationship	Home Environment	self-harming behaviors	Mental Health
conflictual relationships	Home Environment	self-injuring	Mental Health
confrontations	Home Environment	self-injurious	Mental Health
consensual	Reproductive Health	self-injurious behavior	Mental Health
consensual intercourse	Reproductive Health	self-injurious behaviors	Mental Health
consensual sex	Reproductive Health	self-mutilation	Mental Health
consensual sexual intercourse	Reproductive Health	self-perceptions	Mental Health
contemplated suicide	Mental Health	separation anxiety	Mental Health
contraception-condoms	Reproductive Health	sex consensual	Reproductive Health
contraception-condoms contraception-depo-provera sex males	Reproductive Health	sex females	Reproductive Health
contraception-condoms sex males	Reproductive Health	sex males	Reproductive Health
contraception-depo-provera	Reproductive Health	sex unprotected	Reproductive Health
contraception-depo-provera sex males	Reproductive Health	sexual	Reproductive Health
cps alcohol/substance abuse	Home Environment	sexual abuse	Reproductive Health
cps investigated	Home Environment	sexual abuse-	Reproductive Health
cps investigation	Home Environment	sexual abuse allegation	Reproductive Health
cps involvement	Home Environment	sexual abuse allegations	Reproductive Health
cps involvement alcohol/substance abuse	Home Environment	sexual abuse perpetrated	Reproductive Health
cps involvement mental health/behavior	Home Environment	sexual assault	Reproductive Health
cps mental health/behavior	Home Environment	sexual debut	Reproductive Health
crack cocaine	Substance Abuse	sexual intercourse	Reproductive Health
crack/cocaine	Substance Abuse	sexual molestation	Reproductive Health
crafft screening	Substance Abuse	sexual orientation	Reproductive Health
crystal meth	Substance Abuse	sexual partners	Reproductive Health
ct/gc	Reproductive Health	sexual partners-	Reproductive Health
cut wrists	Mental Health	sexual relations	Reproductive Health
cutting razor	Mental Health	sexual victimization	Mental Health
cutting wrists	Mental Health	sexual/physical abuse	Home Environment
cutting/scratching	Mental Health	sexuality	Reproductive Health
d epression	Mental Health	sexualized	Reproductive Health
delinquency substance	Substance Abuse	sexualized behavior	Reproductive Health
dep ression	Mental Health	sexuallly active	Reproductive Health
depession	Mental Health	sexually	Reproductive Health
depres sion	Mental Health	sexually acitve	Reproductive Health
depresion	Mental Health	sexually active-	Reproductive Health
depressed mood	Mental Health	sexually active monogamous relationship	Reproductive Health
depression-	Mental Health	sexually assaulted	Reproductive Health
depression bipolar	Mental Health	sexually physically abused	Reproductive Health
depression/anger	Mental Health	sexually touched	Reproductive Health
depression/anxiety	Mental Health	sexually transmitted disease	Reproductive Health
depression/bipolar	Mental Health	sexually transmitted diseases	Reproductive Health
depressive	Mental Health	shame	Mental Health
depresssion	Mental Health	shb	Mental Health
deprssion	Mental Health	si	Mental Health
destruction property	Mental Health	si hi	Mental Health
destructive behaviors	Mental Health	si sib	Mental Health
diagnosed bi-polar	Mental Health	si/hi	Mental Health
diagnosed bi-polar disorder	Mental Health	si/sa	Mental Health
digital penetration	Reproductive Health	si/self harm	Mental Health
discipline/abuse	Home Environment	si/sib	Mental Health
discord	Home Environment	slit wrists	Mental Health
dispute	Home Environment	slitting wrists	Mental Health
disputes	Home Environment	smoked	Substance Abuse
dissociative	Mental Health	smoked cigarettes	Substance Abuse
dissociative identity disorder	Mental Health	smoked cigarettes pregnancy	Substance Abuse
domestic violence-	Home Environment	smoked marijuana	Substance Abuse
domestic violence charges	Home Environment	smoked ppd	Substance Abuse
domestic violence/intimate partner violence	Home Environment	smoked thc	Substance Abuse
drinking alcohol	Substance Abuse	smoker	Substance Abuse
drinks beer	Substance Abuse	smokes 1/2ppd	Substance Abuse
drub	Substance Abuse	smokes cigarettes/day	Substance Abuse
drug/alcohol	Substance Abuse	smokes marijuana	Substance Abuse
drug/alcohol/tobacco	Substance Abuse	smoking cigarettes	Substance Abuse
drug/etoh	Substance Abuse	smoking marijuana	Substance Abuse
drug/etoh/tobacco	Substance Abuse	snuff	Substance Abuse
drug/substance	Substance Abuse	somatization	Mental Health
drug/tobacco	Substance Abuse	spontaneous abortion	Reproductive Health
drugs alcohol	Substance Abuse	stab knife	Home Environment
drugs/alcohol	Substance Abuse	stalker	Home Environment
drugs/alcohol/tobacco	Substance Abuse	std-	Reproductive Health
dsm axis	Mental Health	std/hiv	Reproductive Health
dv	Home Environment	std/pregnancy	Reproductive Health
dv-	Home Environment	stds	Reproductive Health
dv charge	Home Environment	stds-	Reproductive Health
dv charges	Home Environment	stessors	Mental Health
dv incident	Home Environment	sti-	Reproductive Health
dv/ipv	Home Environment	sti testing hiv	Reproductive Health
dysphoric mood	Mental Health	sti/hiv	Reproductive Health
dysuria dyspareunia	Reproductive Health	sti/std	Reproductive Health
ecstacy	Substance Abuse	stis	Reproductive Health
ecstasy	Substance Abuse	sti's	Reproductive Health
emotional abuse/neglect	Home Environment	strained relationship	Home Environment
emotional dysregulation	Mental Health	strained relationships	Home Environment
emotional intimidation	Home Environment	strangling	Mental Health
emotional lability	Mental Health	stresses	Mental Health
emotional outbursts	Mental Health	stressful	Mental Health
emotional reactivity	Mental Health	stressor-	Mental Health
emotional wellbeing	Mental Health	stressor employment	Mental Health
emotional/behavioral	Mental Health	stressor/trigger	Mental Health
emotional/verbal abuse	Home Environment	stressors	Mental Health
emotionally abusive	Home Environment	stressors-	Mental Health
etoh	Substance Abuse	stressors/changes	Mental Health
etoh drugs	Substance Abuse	stressors/triggers	Mental Health
etoh illicit drug	Substance Abuse	strife	Mental Health
etoh illicit drugs	Substance Abuse	substance abuse	Substance Abuse
etoh thc	Substance Abuse	substance abuse/sexuality	Substance Abuse
etoh/drug	Substance Abuse	substance use/abuse	Substance Abuse
etoh/tobacco/drug	Substance Abuse	substances	Substance Abuse
experiencing witnessing violence	Home Environment	substane	Substance Abuse
experimentation	Substance Abuse	substantiated	Home Environment
experimented marijuana	Substance Abuse	substantiated sexual abuse	Home Environment
experimenting marijuana	Substance Abuse	substnace	Substance Abuse
explore gender identity	Reproductive Health	sucidal	Mental Health
exposed domestic violence	Home Environment	sucide	Mental Health
exposed dv	Home Environment	sui cide	Mental Health
exposure domestic violence	Home Environment	suicde	Mental Health
exposure dv	Home Environment	suicid e	Mental Health
exposure violence	Home Environment	suicidal behavior	Mental Health
familial conflict	Home Environment	suicidal ideation	Mental Health
familial discord	Home Environment	suicidal ideation-	Mental Health
father's incarceration	Home Environment	suicidal ideation/attempt	Mental Health
fccs investigating	Home Environment	suicidal ideations	Mental Health
fccs investigation	Home Environment	suicidal thoughts	Mental Health
feeling overwhelmed	Mental Health	suicidal/homicidal ideation	Mental Health
feeling overwhelmed stressed	Mental Health	suicidal/homicidal thoughts	Mental Health
feeling stressed	Mental Health	suicide-	Mental Health
feeling unsafe	Home Environment	suicide attempt	Mental Health
feelings abandonment	Mental Health	suicide attempt hanging	Mental Health
feelings guilt	Mental Health	suicide attempts	Mental Health
feelings inadequacy	Mental Health	suicide homicide	Mental Health
feelings loneliness	Mental Health	suicide ideations	Mental Health
feelings sadness	Mental Health	suicides	Mental Health
fighting	Home Environment	synthetic marijuana	Substance Abuse
fighting arguing	Home Environment	syphilis	Reproductive Health
financial strain	Home Environment	syphilis hiv	Reproductive Health
financial stressors	Home Environment	syphillis	Reproductive Health
first intercourse-17	Reproductive Health	syphillis hiv	Reproductive Health
fondling	Reproductive Health	tabacco	Substance Abuse
food insecurity	Home Environment	tested sti's	Reproductive Health
forced intercourse	Reproductive Health	thc	Substance Abuse
g/c	Reproductive Health	thc cocaine	Substance Abuse
gad	Mental Health	thc etoh	Substance Abuse
gad ocd	Mental Health	thoughts killing	Mental Health
gang involvement	Home Environment	thoughts self-harm	Mental Health
gc	Reproductive Health	thoughts suicide	Mental Health
gc chlam	Reproductive Health	threatened abortion	Reproductive Health
gc chlamydia	Reproductive Health	threats	Home Environment
gc chlamydia trich	Reproductive Health	threats violence	Home Environment
gc/c	Reproductive Health	tob	Substance Abuse
gc/chl	Reproductive Health	tobacco etoh	Substance Abuse
gc/chlam	Reproductive Health	tobacco etoh drug	Substance Abuse
gc/chlamydia	Reproductive Health	tobacco illicit drug	Substance Abuse
gc/chlamydia rpr hiv	Reproductive Health	touched breasts	Reproductive Health
gc/chlamydia/trich hiv rpr	Reproductive Health	touched inappropriately	Reproductive Health
gc/chlamydia/trichomonas	Reproductive Health	trafficking	Home Environment
gc/ct	Reproductive Health	trans gender	Reproductive Health
gender dysphoria	Reproductive Health	transgender	Reproductive Health
gender fluidity	Reproductive Health	transgendered	Reproductive Health
genital herpes	Reproductive Health	traumatic event	Home Environment
genital-genital contact	Reproductive Health	traumatic events	Home Environment
girlfriend	Reproductive Health	traumatic experiences	Home Environment
gono	Reproductive Health	trich	Reproductive Health
gonorrhea	Reproductive Health	trichomonas	Reproductive Health
gonorrhea chlamydia	Reproductive Health	trichomonas chlamydia	Reproductive Health
gonorrhea chlamydia trich	Reproductive Health	tried commit suicide	Mental Health
gonorrhea/chlamydia	Reproductive Health	turmoil	Home Environment
great deal conflict	Home Environment	unhealthy relationships	Home Environment
hallucinogen	Substance Abuse	unprotected intercourse	Reproductive Health
hallucinogens	Substance Abuse	unprotected sex	Reproductive Health
heroin	Substance Abuse	unprotected sex boyfriend	Reproductive Health
heroin cocaine	Substance Abuse	unprotected sex partner	Reproductive Health
heroin suboxone	Substance Abuse	unprotected sexual intercourse	Reproductive Health
heroine	Substance Abuse	unsafe	Home Environment
heroine cocaine	Substance Abuse	unstable housing	Home Environment
herpes	Reproductive Health	urge self-harm	Mental Health
heterosexual	Reproductive Health	urges	Mental Health
heterosexual-	Reproductive Health	urges cut	Mental Health
hiv	Reproductive Health	urges self-harm	Mental Health
hiv rpr	Reproductive Health	uses condoms	Reproductive Health
hiv syphilis	Reproductive Health	uses condoms everytime	Reproductive Health
hiv syphillis	Reproductive Health	vag d/c	Reproductive Health
hiv/rpr	Reproductive Health	verbal/emotional abuse	Home Environment
hiv/syphilis	Reproductive Health	victim	Home Environment
hiv/syphillis	Reproductive Health	victimization	Mental Health
hiv'+	Reproductive Health	violence arrests/incarcerations	Home Environment
homelessness	Home Environment	violence perpetrated	Home Environment
homosexual	Reproductive Health	violent outbursts	Mental Health
homosexuality	Reproductive Health	virgins	Reproductive Health
identifies bisexual	Reproductive Health	w/depression	Mental Health
identifies heterosexual	Reproductive Health	wanting die	Mental Health
identifies homosexual	Reproductive Health	weapons	Home Environment
ilicit drug	Substance Abuse	weapons locked	Home Environment
illegal drug	Substance Abuse	weed	Substance Abuse
illegal drugs	Substance Abuse	wine cooler	Substance Abuse
illegal substance	Substance Abuse	wine coolers	Substance Abuse
illegal substances	Substance Abuse	witness domestic violence	Home Environment
illicit drug	Substance Abuse	witness dv	Home Environment
illicit substance	Substance Abuse	witnessed domestic violence	Home Environment
immature interests	Home Environment	witnessed dv	Home Environment
imp/dbd target	Home Environment	witnessed violence	Home Environment
impulse/dbd target	Home Environment	witnessing	Home Environment
impulsive aggression	Mental Health	witnessing domestic violence	Home Environment
impulsivity	Mental Health	witnessing dv	Home Environment
inappropriate touching	Home Environment	witnessing violence	Home Environment
inappropriately touched	Home Environment	work siutations trigger	Home Environment
incarcerations	Home Environment	worry/anxiety	Mental Health
including panic patterned	Mental Health	ycsu	Home Environment
		yeast bv	Reproductive Health
